# Supplementary material for: Increased Adult Aedes aegypti and Culex quinquefasciatus (Diptera: Culicidae) Abundance in a Dengue Transmission Hotspot, Compared to a Coldspot, within Kaohsiung City, Taiwan
Source: Insects. 2018 Aug 13;9(3):98. doi: 10.3390/insects9030098 (PMC6164640; doi:10.3390/insects9030098)
Supplement: Supplementary file 1 [file insects-09-00098-s001.zip]

Archive with 9 entries (8 files):
- Supplementary Files/
- Supplementary Files/Appendix S1.pdf
- Supplementary Files/Figure S1.pdf
- Supplementary Files/Figure S2.pdf
- Supplementary Files/Suppl_table1.xlsx
- Supplementary Files/Suppl_table2.xlsx
- Supplementary Files/Suppl_table3.xlsx
- Supplementary Files/Suppl_table4.xlsx
- Supplementary Files/Suppl_table5.xlsx
