# Supplementary material for: Increased Adult Aedes aegypti and Culex quinquefasciatus (Diptera: Culicidae) Abundance in a Dengue Transmission Hotspot, Compared to a Coldspot, within Kaohsiung City, Taiwan
Source: Insects. 2018 Aug 13;9(3):98. doi: 10.3390/insects9030098 (PMC6164640; doi:10.3390/insects9030098)
Supplement: Supplementary file 1 [file insects-09-00098-s001.zip › Supplementary Files/Suppl_table1.xlsx]

## Sheet: 工作表1
Study Areas	Trap ID	Lat	Lon	% Urban Land	Pictures
Sanmin (120.316895, 22.651489)	A_1	22.6407	120.325	46.8431
	A_2	22.641	120.329	61.167
	B_1	22.637	120.332	60.5633
	B_2	22.6366	120.336	53.245
	C_1	22.6425	120.31	55.1383
	C_2	22.6429	120.309	57.5438
Nanzih (120.299805, 22.719910)	D_1	22.7228	120.298	52.9552
	D_2	22.7198	120.299	54.8863
	D_3	22.7218	120.295	43.6385
	E_1	22.707	120.294	35.4954
	E_2	22.7087	120.295	52.1725
	E_3	22.7095	120.295	58.5327
