# Supplementary material for: Increased Adult Aedes aegypti and Culex quinquefasciatus (Diptera: Culicidae) Abundance in a Dengue Transmission Hotspot, Compared to a Coldspot, within Kaohsiung City, Taiwan
Source: Insects. 2018 Aug 13;9(3):98. doi: 10.3390/insects9030098 (PMC6164640; doi:10.3390/insects9030098)
Supplement: Supplementary file 1 [file insects-09-00098-s001.zip › Supplementary Files/Suppl_table2.xlsx]

## Sheet: ST_1
Sanmin (Aedes aegypti)
Model Structure (lag=bi-week)			AIC
AR(1)			261.588
AR(1), kur_TMIN(1), kur_TMIN(2)*			252.711
*: kur=kurtosis, TMIN=minimum temperature
