# Supplementary material for: Increased Adult Aedes aegypti and Culex quinquefasciatus (Diptera: Culicidae) Abundance in a Dengue Transmission Hotspot, Compared to a Coldspot, within Kaohsiung City, Taiwan
Source: Insects. 2018 Aug 13;9(3):98. doi: 10.3390/insects9030098 (PMC6164640; doi:10.3390/insects9030098)
Supplement: Supplementary file 1 [file insects-09-00098-s001.zip › Supplementary Files/Suppl_table3.xlsx]

## Sheet: ST_1
Nanzih (Aedes aegypti)
Model Structure (lag=bi-week)			AIC
AR(1)			230.97
AR(1), kur_TMEAN(1), kur_TMAX(1)			222.473
AR(1), kur_TMAX (1)			225.785
AR(1), kur_TMEAN (1)			220.618
kur_TMEAN (1)			218.962
*: kur=kurtosis, TMEAN=mean temperature, TMAX= maximum temperature
