# Supplementary material for: Increased Adult Aedes aegypti and Culex quinquefasciatus (Diptera: Culicidae) Abundance in a Dengue Transmission Hotspot, Compared to a Coldspot, within Kaohsiung City, Taiwan
Source: Insects. 2018 Aug 13;9(3):98. doi: 10.3390/insects9030098 (PMC6164640; doi:10.3390/insects9030098)
Supplement: Supplementary file 1 [file insects-09-00098-s001.zip › Supplementary Files/Suppl_table4.xlsx]

## Sheet: ST_1
Sanmin (Culex quinquefasciatus)
Model Structure (lag=bi-week)			AIC
AR(1)
AR(1), kur_RAIN(1), sd_RH(1), avg_RH (1), avg_TMAX (1), avg_TMEAN (1), avg_TMIN (1)
AR(1), sd_RH(1), avg_RH(1), avg_TMAX(1), avg_TMEAN(1), avg_TMIN(1)			468.052
AR(1), kur_RAIN(1), avg_RH(1), avg_TMAX(1), avg_TMEAN(1), avg_TMIN(1)			470.585
AR(1), kur_RAIN(1), sd_RH(1), avg_TMAX(1), avg_TMEAN(1), avg_TMIN(1)			470.839
AR(1), kur_RAIN (1), sd_RH(1), avg_RH(1), avg_TMEAN(1), avg_TMIN(1)			470.227
AR(1), kur_RAIN(1), sd_RH(1), avg_RH(1), avg_TMAX(1), avg_TMIN(1)			468.807
AR(1), kur_RAIN(1), sd_RH(1), avg_RH(1), avg_TMAX(1), avg_TMEAN(1)			468.11
AR(1), avg_RH(1), avg_TMAX(1), avg_TMEAN(1), avg_TMIN(1)			468.653
AR(1), sd_RH(1), avg_TMAX(1), avg_TMEAN(1), avg_TMIN(1)			469.62
AR(1), sd_RH(1), avg_RH(1), avg_TMEAN(1), avg_TMIN(1)			468.227
AR(1), sd_RH(1), avg_RH(1), avg_TMAX(1), avg_TMIN(1)			466.808
AR(1), sd_RH(1), avg_RH(1), avg_TMAX(1), avg_TMEAN(1)			466.112
AR(1), avg_RH(1), avg_TMAX(1), avg_TMEAN(1)			467.051
AR(1), sd_RH(1), avg_TMAX(1), avg_TMEAN(1)			469.156
AR(1), sd_RH(1), avg_RH(1), avg_TMEAN(1)			466.478
AR(1), sd_RH(1), avg_RH(1), avg_TMAX(1)			465.97
AR(1), avg_RH(1), avg_TMAX(1)			466.572
AR(1), sd_RH(1), avg_TMAX(1)			467.164
AR(1), sd_RH(1), avg_RH(1)			466.262
avg_RH(1), avg_TMAX(1)			465.524
sd_RH(1), avg_TMAX(1)			466.688
sd_RH(1), avg_RH(1)			467.613
avg_TMAX(1)			465.903
avg_RH(1)			470.092
*: kur=kurtosis, sd=standard deviation, avg=average, TMEAN=mean temperature, TMAX= maximum temperature, TMIN=minimum temperature, RH=relative humidity, RAIN=precipitation
