# Supplementary material for: Increased Adult Aedes aegypti and Culex quinquefasciatus (Diptera: Culicidae) Abundance in a Dengue Transmission Hotspot, Compared to a Coldspot, within Kaohsiung City, Taiwan
Source: Insects. 2018 Aug 13;9(3):98. doi: 10.3390/insects9030098 (PMC6164640; doi:10.3390/insects9030098)
Supplement: Supplementary file 1 [file insects-09-00098-s001.zip › Supplementary Files/Suppl_table5.xlsx]

## Sheet: ST_1
Nanzih (Culex quinquefasciatus)
Model Structure (lag=bi-week)			AIC
AR(1)			446.484
avg_RAIN(5), sd_RAIN(5), kur_RAIN (1), avg_TMIN (0), avg_TMAX (0), avg_TMEAN (0)
sd_RAIN(5), kur_RAIN(5), avg_TMIN(0), avg_TMAX(0), avg_TMEAN(0)			432.048
avg_RAIN(5), kur_RAIN(1), avg_TMIN(0), avg_TMAX(0), avg_TMEAN(0)			433.019
avg_RAIN(5), sd_RAIN(5), avg_TMIN(0), avg_TMEAN(0), avg_TMIN(0)			433.546
avg_RAIN (5), sd_RAIN(5), kur_RAIN(0), avg_TMAX(0), avg_TMEAN(0)			432.527
avg_RAIN(5), sd_RAIN(5), kur_RAIN(0), avg_TMIN(0), avg_TMEAN(0)			433.57
avg_RAIN(5), sd_RAIN(5), kur_RAIN(0), avg_TMAX(0), avg_TMIN(0)			432.481
kur_RAIN(1), avg_TMIN(0), avg_TMEAN(0), avg_TMAX(0)			440.526
sd_RAIN(5), avg_TMIN(0), avg_TMEAN(0), avg_TMAX(0)			432.318
sd_RAIN(5), kur_RAIN(1), avg_TMAX(0), avg_TMEAN(0)			430.473
sd_RAIN(5), kur_RAIN(1), avg_TMEAN(0), avg_TMIN(0)			432.121
sd_RAIN(5), kur_RAIN(1), avg_TMAX(0), avg_TMIN(0)			431.046
kur_RAIN(1), avg_TMAX(0), avg_TMEAN(0)			438.527
sd_RAIN(5), avg_TMAX(0), avg_TMEAN(0)			430.484
sd_RAIN(5), kur_RAIN(1), avg_TMEAN(0)			430.402
sd_RAIN(5), kur_RAIN(1), avg_TMAX(0)			429.751
kur_RAIN(1), avg_TMAX(0)			439.11
sd_RAIN(5), avg_TMAX(0)			429.356
sd_RAIN(5), kur_RAIN(1)			431.316
avg_TMAX(0)			438.247
sd_RAIN(5)			440.65
*: kur=kurtosis, sd=standard deviation, avg=average, TMEAN=mean temperature, TMAX= maximum temperature, TMIN=minimum temperature, RH=relative humidity, RAIN=precipitation
